# Supplementary material for: Technologies, Clinical Applications, and Implementation Barriers of Digital Twins in Precision Cardiology: Systematic Review
Source: JMIR Cardio. 2026 Jan 8;10:e78499. doi: 10.2196/78499 (PMC12782626; doi:10.2196/78499)
Supplement: Multimedia Appendix 4 [file cardio-v10-e78499-s004.xlsx]

## Sheet: Sheet1
ID	RefNum	AuthorTag	year	Title	DOI	RQ1	RQ2	RQ3	RQ4	RQ5	RQ6	RQ7	RQ8	RQ9	RQ10	RQ11	Funding	Funding reported	Funding type	Funding sources
74	[8]	Bhagirath, P. et al.	2016	Integrated whole-heart computational workflow for inverse potential mapping and personalized simulations.	10.1186/s12967-016-0902-0	Mechanistic	Finite Element Modeling (FEM)	Not reported	Not reported	Imaging, Other (body surface potentials)	Static figure, Animated/video, 2D/3D anatomical view	Therapy planning, Personalized therapy evaluation	Premature ventricular contractions	Not reported	Model assumptions / simplifications	Not reported	Research grants are provided by St Jude Medical and Medtronic NL.	y	Industry	St. Jude Medical; Medtronic NL
141	[11]	Plank, G. et al.	2009	Generation of histo-anatomically representative models of the individual heart: Tools and application	10.1098/rsta.2009.0056	Mechanistic	Electrophysiology (Monodomain / Bidomain / Eikonal), Multi-scale model	Not reported	Not reported	Imaging, Other (serial histological sectioning data)	Static figure, 2D/3D anatomical view	Diagnosis, Personalized therapy evaluation	Arrhythmia mechanisms	Not reported	Computational cost, Model assumptions / simplifications	Not reported	This project is the subject of a BBSRC technology development grant (no. E003443 to P.K., J.E.S. and D.G.). G.P. was supported by a Marie Curie Fellowship (MC-OIF 040190) and holds an Austrian Science Fund grant (SFB F3210-N18), while V.G. is a Research Councils UK Fellow. The authors acknowledge the support provided by the EPSRC Integrative Biology project (no. GR/S720223/01) and an EPSRC grant …	y	Mixed (public + foundation + industry)	BBSRC; Marie Curie (EU); FWF; EPSRC; European Commission (Virtual Physiological Human initiative); Microsoft; MRC; British Heart Foundation (BHF)
10	[17]	Camps, J. et al.	2025	Harnessing 12-lead ECG and MRI data to personalise repolarisation profiles in cardiac digital twin models for enhanced virtual drug testing.	10.1016/j.media.2024.103361	Mechanistic	Electrophysiology (Monodomain / Bidomain / Eikonal), Other (pseudo-diffusion reaction-Eikonal model)	ABC (Approximate Bayesian Computation)	Yes	Demographics, Vital signs, Imaging, ECG	Static figure, 2D/3D anatomical view	Drug testing, Personalized therapy evaluation	Healthy subjects	Other (fast-track therapy development)	Computational cost, Model assumptions / simplifications, Other (spatially heterogeneous effects of the drug’s action)	Not reported	This work was funded by an Engineering and Physical Sciences Research Council doctoral award to Julia Camps, a Wellcome Trust Fellowship in Basic Biomedical Sciences to Blanca Rodriguez (214290/ Z/18/Z), the Sir Henry Wellcome Fellowship to Jakub Tomek (222781/ Z/21/Z), a UK Research and Innovation grant (10110728) to Alfonso Bueno-Orovio, the PRACE ICEI project icp013 and icp019, the EPSRC proje…	y	Mixed (public + foundation)	EPSRC; Wellcome Trust; UKRI; PRACE; EU Horizon 2020; Australian Research Council; Queensland University of Technology (QUT)
12	[18]	Piersanti, R. et al.	2024	Defining myocardial fiber bundle architecture in atrial digital twins.		Mechanistic	Finite Element Modeling (FEM), Electrophysiology (Monodomain / Bidomain / Eikonal)	Not reported	Yes	Imaging	Static figure, 2D/3D anatomical view	Not reported	Atrial fibrillation (AF)	Not reported	Not reported	Not reported	R.P. and L.D. have received support from the project PRIN2022, MUR, Italy, 2023–2025, 202232A8AN “Computational modeling of the heart: from efficient numerical solvers to cardiac digital twins”. R.P. has also received support from the INdAM GNCS project CUP E53C23001670001 “Mathematical models and numerical methods for the construction of cardiac digital twins”. R.P., L.D. and A.Q. acknowledge th…	y	Mixed (public + foundation)	Italian Ministry of University and Research (MUR; PRIN2022); INdAM GNCS; “Dipartimento di Eccellenza” (Politecnico di Milano); NIH; Leducq Foundation
20	[19]	Torbati, S. et al.	2024	Personalized evaluation of the passive myocardium in ischemic cardiomyopathy via computational modeling using Bayesian optimization.	10.1007/s10237-024-01856-0	Mechanistic	Finite Element Modeling (FEM), Other (anisotropic hyperelastic material)	Bayesian Optimization, Gaussian Process	Yes	Imaging, Other (echocardiography)	Static figure, 2D/3D anatomical view, Tabular	Personalized therapy evaluation, Optimized therapy	Ischemic cardiomyopathy	Optimized therapy, Personalized therapy evaluation	Model assumptions / simplifications, Data quality / availability	Not reported	This research was fnancially supported by the Tehran University of Medical Sciences (Grant number 1400-1-264- 52075).	y	Public/academic	Tehran University of Medical Sciences
30	[20]	Yang, P.-C. et al.	2024	Toward Digital Twin Technology for Precision Pharmacology.	10.1016/j.jacep.2023.10.024	Mechanistic	Other (Kernik iPSC-CM model)	Not reported	Yes	Not reported	Static figure	Drug testing, Risk prediction, Personalized therapy evaluation	drug-induced arrhythmia, long-QT syndrome type 1 (LQT1)	Not reported	Model assumptions / simplifications	Not reported	This work was supported by National Heart, Lung, and Blood Institute (NHLBI) grants R01HL128537 (to Drs Clancy, Santana, and Vorobyov), R01HL152681 (to Drs Santana and Clancy) and U01HL126273 (to Drs Clancy and Yarov-Yarovy), NIH Common Fund Grant OT2OD026580 (to Drs Clancy and Santana), American Heart Association Career Development Award 19CDA34770101 and Oracle for Research fellow ship (to Dr V…	y	Mixed (public + foundation + industry)	NHLBI/NIH; NIH Common Fund; American Heart Association (AHA); Oracle for Research; Deutsche Forschungsgemeinschaft (DFG)
31	[21]	Grandits, T. et al.	2024	Digital Twinning of Cardiac Electrophysiology Models From the Surface ECG: A Geodesic Backpropagation Approach.	10.1109/TBME.2023.3331876	Mechanistic	Electrophysiology (Monodomain / Bidomain / Eikonal)	Other (backpropagation framework), Other (ADAM optimizer)	Not reported	Imaging, ECG	Static figure, 2D/3D anatomical view	Other (identification of cardiac activation sequence from non-invasive ECG recordings)	Not reported	Not reported	Computational cost, Model assumptions / simplifications	Not reported	This work was supported by the Deutsche Forschungsgemeinschaft (DFG, German Research Founda tion) under Grants EXC-2047/1-390685813 and EXC2151-390873048.	y	Public/academic	Deutsche Forschungsgemeinschaft (DFG)
43	[22]	Margara, F. et al.	2022	Mechanism based therapies enable personalised treatment of hypertrophic cardiomyopathy.	10.1038/s41598-022-26889-2	Mechanistic	Electromechanical, Multi-scale model	Not reported	No	Imaging, Other (clinical biomarkers), Other (patient genotype)	Static figure, 2D/3D anatomical view, Tabular	Therapy planning, Personalized therapy evaluation	Hypertrophic cardiomyopathy	Improved decision-making, Optimized therapy	Model assumptions / simplifications, Data quality / availability, Computational cost	Not reported	F. Margara was funded by the Personalised In-Silico Cardiology project (European Union’s Horizon 2020 research and innovation programme under the Marie Sklodowska-Curie grant agreement 764738) and by an Engineer ing and Physical Sciences Research Council Impact Acceleration Account Award EP/R511742/1. Support for this study was provided by British Heart Foundation (BHF) and Wellcome Trust (BHF In…	y	Mixed (public + foundation)	EU Horizon 2020 (Personalised In-Silico Cardiology; Marie Skłodowska-Curie); EPSRC; BHF; Wellcome Trust; NC3Rs; Oxford BHF Centre of Research Excellence; Sarnof Foundation; NSF; NIH; Howard Hughes Medical Institute; PRACE; Swiss National Supercomputing Centre; Jülich Supercomputing Centre
44	[23]	Buckler, A. et al.	2023	In silico model of atherosclerosis with individual patient calibration to enable precision medicine for cardiovascular disease.	10.1016/j.compbiomed.2022.106364	Mechanistic	Other (systems biology disease model)	Not reported	Not reported	Omics	Static figure, Other (heatmaps)	Therapy planning, Personalized therapy evaluation	Atherosclerosis, carotid atherosclerosis	Optimized therapy	Not reported	Not reported	Project funding was obtained from Stockholm County (HMT 20180867), the Swedish Heart-Lung Foundation (20180036, 20170584, 20180244, 201602877, 20180247), the Swedish Research Council [2017-01070,2019-02027], Karolinska Institutet and King Gustav Vth and Queen Victorias Foundation	y	Mixed (public + foundation)	Stockholm County; Swedish Heart–Lung Foundation; Swedish Research Council; Karolinska Institutet; King Gustav V and Queen Victoria Foundation
45	[24]	Zhang, Q. et al.	2022	A personalized 0D-1D model of cardiovascular system for the hemodynamic simulation of enhanced external counterpulsation.	10.1016/j.cmpb.2022.107224	Mechanistic	1D vascular model, Lumped parameter, Other (one-fiber model)	Not reported	Not reported	Demographics, Vital signs, Imaging	Static figure, 2D/3D anatomical view, Tabular	Therapy planning, Personalized therapy evaluation	Cardiovascular diseases (CVDs)	Improved decision-making, Optimized therapy	Model assumptions / simplifications, Limited validation	Not reported	This work was supported by the National Key R&D Program of China (No. 2020YFC2004400), National Natural Science Foun dation of China (No. 61701099, 82202292), Natural Science Foun dation of Liaoning Province (General Program) (No. 2021-MS-087), Guangdong Basic and Applied Basic Research Foundation (No. 2021A1515110738), and Guangdong Medical Science and Technol ogy Research Foundation (No. A20223…	y	Public/academic	National Key R&D Program of China; National Natural Science Foundation of China; Liaoning Province Natural Science Foundation; Guangdong Basic and Applied Basic Research Foundation; Guangdong Medical Science and Technology Research Foundation
47	[25]	Azzolin, L. et al.	2023	Personalized ablation vs. conventional ablation strategies to terminate atrial fibrillation and prevent recurrence.	10.1093/europace/euac116	Mechanistic	Other (bilayer atrial model)	Gaussian Process	Yes	Imaging, Other (electro-anatomical activation time and voltage maps)	Static figure, 2D/3D anatomical view	Therapy planning, Personalized therapy evaluation	Persistent atrial fibrillation, atrial tachycardia	Optimized therapy	Data quality / availability, Limited validation, Model assumptions / simplifications	Not reported	This work was supported by Horizon 2020 Framework Programme 2020 research and innovation programme under the H2020 Marie Skłodowska-Curie Actions grant agreement No. 766082 (MY-ATRIA project), the European Metrology Programme for Innovation and Research co-financed by the participating states and from the European Union’s Horizon 2020 research.	y	Public/academic	EU Horizon 2020 (Marie Skłodowska-Curie MY-ATRIA project); European Metrology Programme for Innovation and Research
49	[26]	Jung, A. et al.	2022	An Integrated Workflow for Building Digital Twins of Cardiac Electromechanics-A Multi-Fidelity Approach for Personalising Active Mechanics.	10.3390/math10050823	Mechanistic	Finite Element Modeling (FEM), Electromechanical	Not reported	Yes	Imaging, Other (LV pressure traces)	Static figure, 2D/3D anatomical view	Not reported	Aortic coarctation (CoA)	Not reported	Computational cost	Not reported	This research received funding from the European Union’s Horizon 2020 research and innovation programme under the ERA-NET co-fund action no. 680969 (ERA-CVD SICVALVES) funded by the Austrian Science Fund (FWF), grant I 4652-B to C.M.A., from the Austrian Science Fund (FWF) grant I2760-B30, and from BioTechMed-Graz, Austria, as part of the BioTechMed Graz Flagship Award ILearnHeart to G.P. Further…	y	Public/academic	EU Horizon 2020 (ERA-NET; ERA-CVD SICVALVES); Austrian Science Fund (FWF); BioTechMed-Graz; German Research Foundation (Walter Benjamin Fellowship)
54	[27]	Gillette, K. et al.	2021	Automated Framework for the Inclusion of a His-Purkinje System in Cardiac Digital Twins of Ventricular Electrophysiology.	10.1007/s10439-021-02825-9	Mechanistic	Finite Element Modeling (FEM), Electrophysiology (Monodomain / Bidomain / Eikonal)	CNN	Not reported	Imaging, ECG, Demographics	Static figure, 2D/3D anatomical view	Not reported	Not reported	Not reported	Computational cost, Model assumptions / simplifications, Limited validation, Data quality / availability	Not reported	Open access funding provided by Medical Uni versity of Graz. Open access funding provided by Austrian Science Fund (FWF).	y	Public/academic	Medical University of Graz; Austrian Science Fund (FWF)
71	[28]	Patel, N. et al.	2017	Real Patient and its Virtual Twin: Application of Quantitative Systems Toxicology Modelling in the Cardiac Safety Assessment of Citalopram.	10.1208/s12248-017-0155-8	Mechanistic	Electrophysiology (Monodomain / Bidomain / Eikonal)	Not reported	Not reported	Demographics, Vital signs, Lab results	Static figure	Risk prediction, Drug testing	QT prolongation and torsadogenic cardiotoxic events	Improved decision-making	Model assumptions / simplifications, Data quality / availability, Limited validation	Not reported
76	[29]	Alimohammadi, M. et al.	2015	Aortic dissection simulation models for clinical support: fluid-structure interaction vs. rigid wall models.	10.1186/s12938-015-0032-6	Mechanistic	Finite Element Modeling (FEM), Lumped parameter	Not reported	Not reported	Imaging, Vital signs	Static figure, 2D/3D anatomical view	Therapy planning	Type-B aortic dissection	Not reported	Computational cost, Model assumptions / simplifications, Data quality / availability, Limited validation	Not reported
83	[30]	Gerach, T. et al.	2021	Electro-Mechanical Whole-Heart Digital Twins: A Fully Coupled Multi-Physics Approach	10.3390/math9111247	Mechanistic	Finite Element Modeling (FEM), Electrophysiology (Monodomain / Bidomain / Eikonal), Electromechanical, Lumped parameter, Multi-scale model	Not reported	Yes	Imaging	Static figure, 2D/3D anatomical view	Therapy planning	Atrial fibrillation	Improved decision-making	Computational cost, Data quality / availability, Model assumptions / simplifications, Other (technical limitations)	Other (ethical and technical limitations in the clinical environment)
109	[31]	Ooida, J. et al.	2024	An In Silico Model for Predicting the Efficacy of Edge-to-Edge Repair for Mitral Regurgitation	10.1115/1.4064055	Mechanistic	Finite Element Modeling (FEM), Lumped parameter	Not reported	Not reported	Imaging, Vital signs	Static figure, 2D/3D anatomical view	Therapy planning	Mitral regurgitation	Improved decision-making, Increased accuracy	Computational cost, Model assumptions / simplifications, Limited validation	Not reported
116	[32]	Margara, F. et al.	2021	Mavacamten Efficacy in Mutation-specific Hypertrophic Cardiomyopathy: An in Silico Approach to Inform Precision Medicine	10.23919/CinC53138.2021.9662736	Mechanistic	Electromechanical	Not reported	Not reported	Not reported	Static figure	Drug testing, Personalized therapy evaluation	Hypertrophic cardiomyopathy (HCM)	Improved decision-making, Optimized therapy	Model assumptions / simplifications	Not reported
124	[33]	Okada, J. et al.	2017	Multi-scale, tailor-made heart simulation can predict the effect of cardiac resynchronization therapy	10.1016/j.yjmcc.2017.05.006	Mechanistic	Finite Element Modeling (FEM), Electromechanical, Lumped parameter, Multi-scale model	Not reported	Not reported	Demographics, Vital signs, Imaging, ECG, Diagnoses, Treatment data	Static figure, Animated/video, 2D/3D anatomical view	Therapy planning, Personalized therapy evaluation	Heart failure and conduction block	Improved decision-making	Computational cost, Lack of real-time performance, Model assumptions / simplifications, Limited validation	Not reported	This work was supported in part by MEXT (hp170233) as a social and scientific priority issue (Integrated computational life science to support personalized and preventive medicine) to be tackled by using post-K computer.	y	Public/academic	MEXT (Japan) – integrated computational life science / post-K supercomputer program
129	[34]	Sakata, K. et al.	2024	Optimizing the Distribution of Ablation Lesions to Prevent Postablation Atrial Tachycardia: A Personalized Digital-Twin Study	10.1016/j.jacep.2024.07.002	Mechanistic	Electrophysiology (Monodomain / Bidomain / Eikonal)	CNN	Not reported	Imaging	Static figure, 2D/3D anatomical view	Therapy planning	persistent atrial fibrillation, iatrogenic scar-related atrial tachycardia	Improved decision-making, Optimized therapy	Limited validation	Not reported	This work was supported by funding from National Institutes of Health grants U01-HL141074 (Dr Trayanova), R01HL166759 (Drs Trayanova., Kholmovski, and Spragg), and R01HL142496 (Dr Traya nova).	y	Public/academic	NIH (U01-HL141074; R01HL166759; R01HL142496)
130	[35]	Galappaththige, S. et al.	2022	Credibility assessment of patient-specific computational modeling using patient-specific cardiac modeling as an exemplar	10.1371/journal.pcbi.1010541	Mechanistic	Electrophysiology (Monodomain / Bidomain / Eikonal)	Not reported	Yes	Imaging	Static figure, 2D/3D anatomical view, Tabular	Not reported	Ischemic cardiomyopathy	Not reported	Limited validation, Model assumptions / simplifications	Not reported	FDA’s Critical Path Program.	y	Public/academic (regulatory)	FDA Critical Path Program
142	[36]	Mazumder, O. et al.	2024	Personalization of a Hemodynamic Cardiac Digital Twin: An Echocardiogram based Approach	10.1109/BIBM62325.2024.10822244	Mechanistic	Lumped parameter, Other (0d hemodynamics model)	Other (particle swarm optimization (PSO) framework)	Not reported	Imaging, ECG	Static figure, Tabular	Therapy planning, Personalized therapy evaluation, Disease progression modeling, Drug testing, Surgical/device simulation	Cardiac Amyloidosis, Grade I Diastolic dysfunction	Improved decision-making, Optimized therapy, Other (reducing repeat hospitalization and secondary cardiac incidence)	Computational cost, Data quality / availability, Limited validation, Other (exceedingly large number of model parameters)	Not reported	This work was funded by an Engineering and Physical Sciences Research Council doctoral award, a Wellcome Trust Fellowship in Basic Biomedical Sciences to Blanca Rodriguez (214290/Z/18/Z), the CompBioMed 2 Centre of 44 Excellence in Computational Biomedicine (European Commission Horizon 2020 research and innovation programme, grant agreement No. 823712), the Australian Research Council Centre of E…	y	Mixed (public + foundation)	Mixed (public + foundation)
186	[37]	Camps, J. et al.	2024	Cardiac Digital Twin Pipeline for Virtual Therapy Evaluation	10.48550/arXiv.2401.10029	Mechanistic	Electrophysiology (Monodomain / Bidomain / Eikonal), Finite Element Modeling (FEM)	ABC (Approximate Bayesian Computation)	Yes	Imaging, ECG	Static figure, 2D/3D anatomical view	Drug testing, Personalized therapy evaluation	Not reported	Other (fast-track drug safety evaluation)	Computational cost	Not reported
202	[38]	Nguyen, U. et al.		8 The Digital Twin		Mechanistic	Not reported	Not reported	Yes	Imaging, ECG	Static figure	Therapy planning, Surgical/device simulation, Personalized therapy evaluation	cardiac arrhythmias, heart failure	Improved decision-making, Optimized therapy	Not reported	Not reported	Uyen Chau Nguyen was awarded the Dekker Clinical Scientist grant from the Dutch Heart Foundation (DHF, 2021). Dr Matthijs Cluitmans was awarded the Dekker Junior Postdoc grant from the Dutch Heart Foundation and the Veni grant from the Dutch Research council (NWO; both in 2018). Dr Jordi Heijman was awarded a NWO Veni and Vidi grant (2015 and 2020) and a Young Talent grant from the CVON/ DHF PRED…	y	Mixed (public + foundation)	Dutch Heart Foundation; NWO (Netherlands); CVON/DHF PREDICT consortium; CARIM; other Dutch competitive grants
204	[39]	Hwang, T. et al.	2024	Clinical usefulness of digital twin guided virtual amiodarone test in patients with atrial fibrillation ablation		Mechanistic	Electrophysiology (Monodomain / Bidomain / Eikonal), Other (reaction-diffusion equation)	Not reported	No	Imaging, Other (electroanatomical mapping (EAM) data)	Static figure, 2D/3D anatomical view	Therapy planning, Personalized therapy evaluation	Atrial fibrillation, Atrial tachycardia	Improved decision-making, Optimized therapy	Computational cost, Data quality / availability, Limited validation, Model assumptions / simplifications	Not reported	This work was supported by the Korea Medical Device Development Fund grant [Project number 1711174471; RS-2022-00141473]funded by the Korea government (the Ministry of Science and ICT, the Ministry of Trade, Industry and Energy, the Ministry of Health & Welfare, the Ministry of Food and Drug Safety).	y	Public/academic	Korea Medical Device Development Fund; Korean government ministries (MSIT, MOTIE, Ministry of Health & Welfare, MFDS)
213	[40]	Falanga, M. et al.	2024	A digital twin approach for stroke risk assessment in Atrial Fibrillation Patients		Mechanistic	Other (computational fluid dynamics simulations)	Not reported	Not reported	Imaging, Other (Doppler measurements)	Static figure, 2D/3D anatomical view	Risk prediction	Atrial fibrillation	Improved decision-making, Optimized therapy	Limited validation, Other (challenges in imaging and modeling)	Not reported	The research leading to these results has received funding from the European Union - NextGenerationEU through the Italian Ministry of University and Research under PNRR - M4C2-I1.3 Project PE_00000019 "HEAL ITALIA" to DEI CUP J33C22002920006.	y	Public/academic	EU NextGenerationEU; Italian Ministry of University and Research (PNRR – HEAL ITALIA)
219	[41]	Yang, P. et al.	2023	A multiscale predictive digital twin for neurocardiac modulation	10.1113/JP284391	Mechanistic	Electrophysiology (Monodomain / Bidomain / Eikonal), Multi-scale model	Not reported	Yes	Not reported	Static figure	Risk prediction, Therapy planning	heart failure, hypertension, heart rhythm disorders, arrhythmia-provoking conditions	Improved decision-making, Optimized therapy	Computational cost, Model assumptions / simplifications, Other (MD simulation-related factors)	Not reported	This work was supported by National Institutes of Health Common Fund Grant OT2OD026580 (to C.E.C., L.F.S.); National Heart, Lung, and Blood Institute grants R01HL128537 (to C.E.C, L.F.S., I.V.), R01HL111600 (to C.M.R.) and R01HL152681 (to C.E.C., L.F.S.); American Heart Association Career Development Award grant 19CDA34770101 (to I.V.); UC Davis Department of Physiology and Membrane Biology Resea…	y	Mixed (public + foundation + industry/cloud)	NIH Common Fund; NHLBI; American Heart Association; UC Davis; XSEDE; NCSA; TACC; Oracle for Research; Pittsburgh Supercomputing Center (PSC)
249	[42]	Groth, C. et al.	2018	The medical digital twin assisted by reduced order models and mesh morphing		Mechanistic	Other (CFD model), Surrogate mechanistic model	Not reported	Not reported	Imaging	Static figure, 2D/3D anatomical view	Disease progression modeling, Surgical/device simulation	Ascending thoracic aortic aneurysm (aTAA)	Not reported	Computational cost, Lack of real-time performance	Not reported
222	[43]	Zappon, E. et al.	2024	Quantifying variabilities in cardiac digital twin models of the electrocardiogram		Mechanistic	Electrophysiology (Monodomain / Bidomain / Eikonal)	Not reported	Not reported	Imaging, ECG	Static figure, 2D/3D anatomical view	Other (ECG-based calibration of CDT)	Healthy subjects, atrial fibrillation, ventricular tachycardia	Not reported	Data quality / availability, Model assumptions / simplifications	Not reported	This research was supported by grants from the Austrian Science Fund (FWF) grants no. I6467-B to G.P. and 10.55776/ESP592 to K.G., the European Union’s Horizon 2020 research and innovation program under the Marie Skłdowska-Curie grant TwinCare-AF agreement no. 101148636 to E.Z., and in part the Austrian Research Promotion Agency (FFG) grant FO999891133 to M.A.F.G. E. Z. acknowledges her membershi…	y	Public/academic	Austrian Science Fund (FWF); EU Horizon 2020 (TwinCare-AF; Marie Skłodowska-Curie); Austrian Research Promotion Agency (FFG); INdAM GNCS
8	[44]	Yin, M. et al.	2024	A scalable framework for learning the geometry-dependent solution operators of partial differential equations.	10.1038/s43588-024-00732-2	Data-driven	Electrophysiology (Monodomain / Bidomain / Eikonal), Multi-scale model	Neural operator (DeepONet / FNO / MIONet / etc.)	Not reported	Imaging	Static figure, 2D/3D anatomical view	Other (predicting electrical signal propagation on patient-specific left ventricles (LVs))	Hypertrophic cardiomyopathy (HCM)	Other (real-time human cardiac electrophysiology predictions with substantial speedup)	Model assumptions / simplifications, Other (mapping only scalar functions and learning operators only on diffeomorphic domains)	Not reported	This work is supported by NIH grants R01HL166759 and R01HL174440 (to N.T.), a grant from the Leducq Foundations (to N.T.), a Heart Rhythm Society Fellowship (to M.Y.), the US Department of Energy under grants DE-SC0025592 and DE-SC0025593 (to L.L.), and NSF grants DMS-2347833 (to L.L.), DMS-1945224 (to N.C.) and DMS-2436738 (to M.M. and N.T.). M.M. is also supported by AFOSR awards FA9550-20- 1-0…	y	Mixed (public + foundation)	NIH; Leducq Foundation; Heart Rhythm Society; US Department of Energy (DoE); NSF
123	[45]	Bala, V. et al.	2024	Enhancing Cardiac Health: Digital Twin Technology for Real- Time Monitoring and Abnormality Detection of Human Heart	10.1109/MLISE62164.2024.10674146	Data-driven	Not applicable	RNN / LSTM / GRU	Not reported	Demographics, Vital signs, Other (step count data)	Static figure, Tabular	Diagnosis, Monitoring, Personalized therapy evaluation	Not reported	Increased accuracy, Optimized therapy	Data quality / availability, Clinician usability challenges, Other (model recalibration)	Not reported
136	[46]	Li, L. et al.	2022	Deep Computational Model for the Inference of Ventricular Activation Properties	10.1007/978-3-031-23443-9_34	Data-driven	Electrophysiology (Monodomain / Bidomain / Eikonal)	Autoencoder, Other (conditional inference network)	Not reported	Demographics, Imaging, ECG	Static figure, 2D/3D anatomical view	Diagnosis, Risk prediction, Therapy planning, Surgical/device simulation	Healthy subjects (no specific cardiac disease reported)	Not reported	Computational cost, Model assumptions / simplifications, Other (known set of root nodes), Other (ignoring torso geometry), Other (difficult to accurately localize root nodes)	Not reported
195	[47]	Nia, P. S. et al.	2024	Proposal of statistical twin as a transition to full digital twin technology for cardiovascular interventions	10.1093/icvts/ivae032/7619106	Data-driven	Not applicable	Not reported	Not reported	Demographics, Diagnoses, Treatment data	Static figure	Risk prediction, Therapy planning	mitral valve disease	Improved decision-making, Optimized therapy	Data quality / availability, Model assumptions / simplifications, Limited validation, Other (extreme complexity)	Other (security and social ethics problems)
209	[48]	Rahim, M. et al.	2024	A Digital Twin-Based Platform for Medical Cyber-Physical Systems		Data-driven	Not applicable	RNN / LSTM / GRU, Autoencoder	Yes	Demographics, Vital signs, Imaging, ECG, Diagnoses, Treatment data	Interactive interface	Risk prediction, Diagnosis, Monitoring	Heart attacks and heart failure	Improved decision-making, Increased accuracy, Optimized therapy	Not reported	Privacy (GDPR/HIPAA), Other (security measures to safeguard patient information)
212	[49]	Alpysbay, N. et al.	2024	Integrating deep learning and reinforcement learning into a digital twin architecture for medical predictions.		Data-driven	Not applicable	Other (deep reinforcement learning)	Not reported	Vital signs, Imaging, ECG, Lab results, Omics, Other (electronic health records), Other (biometric sensors), Other (activity trackers), Other (medical sensors), Other (medical records), Other (biomedical images)	Static figure, Tabular, Other (analytics dashboard), Other (visual reports), Other (graphs and forecasts)	Diagnosis, Risk prediction, Therapy planning, Monitoring	Cardiovascular health	Improved decision-making, Faster diagnosis, Increased accuracy, Optimized therapy, Other (reduced risk of complications)	Computational cost, High infrastructure cost, Other (skill to manage the system), Other (data security)	Privacy (GDPR/HIPAA), Other (data security)
215	[50]	Dervisoglu, H. et al.	2023	A Comparative Study on Cloud-based and Edge-Based Digital Twin Frameworks for Prediction of Cardiovascular Disease.		Data-driven	Not applicable	Other (Linear Regression), Other (Logistic Regression), Other (Gradient Boosted Tree)	Not reported	ECG	Static figure	Diagnosis, Risk prediction, Monitoring	cardiovascular disease, heart disease	Faster diagnosis, Other (improving the quality of healthcare services and human welfare)	Lack of real-time performance, Other (imbalanced dataset and prediction bias)	Privacy (GDPR/HIPAA), Other (security and privacy concerns)
2	[51]	Álvarez-Barrientos, F. et al.	2025	Probabilistic learning of the Purkinje network from the electrocardiogram.	10.1016/j.media.2025.103460	Hybrid	Electrophysiology (Monodomain / Bidomain / Eikonal)	Bayesian Optimization, ABC (Approximate Bayesian Computation)	Yes	ECG, Imaging	Static figure, 2D/3D anatomical view	Therapy planning, Surgical/device simulation, Personalized therapy evaluation	Heart failure	Improved decision-making, Optimized therapy	Computational cost, Workflow integration problems, Model assumptions / simplifications	Not reported	This work was funded by ANID – Millennium Science Initiative Program – ICN2021_004 and National Center for Artificial Intelligence CENIA FB210017, Basal ANID to FSC. FSC and FAB and also acknowl edges the support of the project FONDECYT-Iniciación 11220816 and ERAPERMED-134 from ANID. SP acknowledges the support of the CSCS-Swiss National Supercomputing Centre project no. s1275, the PRIN-PNRR pro…	y	Public/academic	ANID (Chile); National Center for Artificial Intelligence (CENIA); FONDECYT; ERAPERMED; CSCS (Swiss National Supercomputing Centre); Swiss National Science Foundation (SNSF); PRIN–PNRR (Italy)
14	[52]	Scotto, A. et al.	2024	Design of a Digital Twin of the Heart for the Management of Heart Failure Patients.	10.3233/SHTI240551	Hybrid	Electromechanical	Not reported	Not reported	Other (wearable devices in a home environment), Other (clinical reports), Other (real PCGs)	Static figure	Risk prediction, Monitoring	Heart failure (HF)	Other (prevent hospital readmissions and adverse outcomes)	Not reported	Not reported
23	[53]	Salvador, M. et al.	2024	Whole-heart electromechanical simulations using Latent Neural Ordinary Differential Equations.	10.1038/s41746-024-01084-x	Hybrid	Electromechanical, Lumped parameter, Multi-scale model	Other (Latent Neural Ordinary Differential Equations), Other (Artificial Neural Network)	Yes	ECG, Vital signs, Other (personalized anatomy four-chamber heart model)	Static figure	Not reported	Heart failure	Not reported	Computational cost, High infrastructure cost, Model assumptions / simplifications, Other (single anatomy)	Not reported	This project has been funded by the Italian Ministry of University and Research (MIUR) within the PRIN (Research projects of relevant national interest 2017 “Modeling the heart across the scales: from cardiac cells to the whole organ”Grant Registration number 2017AXL54F). This project has also been supported by the INdAM GNCS Project CUP E55F22000270001. SAN acknowledges NIH R01-HL152256, ERC PRE…	y	Mixed (public + foundation)	Italian MIUR PRIN; INdAM GNCS; NIH; ERC (PREDICT-HF); British Heart Foundation (BHF); EPSRC; The Alan Turing Institute; FAIR (NextGenerationEU)	NHLBI/NIH; NIH Common Fund; American Heart Association (AHA); Oracle for Research; DFG
52	[54]	Banerjee, A. et al.	2021	A completely automated pipeline for 3D reconstruction of human heart from 2D cine magnetic resonance slices.	10.1098/rsta.2020.0257	Hybrid	Electrophysiology (Monodomain / Bidomain / Eikonal)	CNN	Yes	Imaging, ECG	Static figure, 2D/3D anatomical view	Diagnosis, Therapy planning, Other (in silico clinical trials)	Healthy adults	Increased accuracy	Computational cost, Lack of real-time performance	Not reported	This work was supported by the British Heart Foundation (BHF) Project under grant no. HSR01230, awarded to R.P.C., A.B. and V.G., a Wellcome Trust Fellowship in Basic Biomedical Sciences, awarded to B.R. (214290/Z/18/Z), the CompBioMed 2 Centre of Excellence in Computational Biomedicine (European Commission Horizon 2020 research and innovation programme, grant agreement no. 823712), a Scatcherd E…	y	Mixed (public + foundation + industry/cloud)	British Heart Foundation (BHF); Wellcome Trust; CompBioMed 2 (EU H2020); EPSRC; Scatcherd European Scholarship; Amazon Web Services (AWS Machine Learning Research Award); PRACE
194	[55]	Albaghdadi, O.	2024	Advancing Congestive Heart Failure Management through Digital Twin Integration		Hybrid	Electromechanical, Other (fluid dynamics models)	Not reported	Not reported	Imaging, Lab results, Omics, Other (real-time physiological parameters), Other (longitudinal health records), Other (electronic health records (EHRs)), Other (wearable and implantable sensors), Other (lifestyle and environmental data), Other (multi-dimensional data integration)	Static figure, Other (three-dimensional conceptualization)	Risk prediction, Prognosis, Therapy planning, Monitoring, Surgical/device simulation, Personalized therapy evaluation, Disease progression modeling	Congestive heart failure (CHF)	Improved decision-making, Increased accuracy, Optimized therapy	Lack of real-time performance, Data quality / availability, Workflow integration problems, Clinician usability challenges, Limited validation, Other (generalizability across healthcare systems and patient demographics)	Privacy (GDPR/HIPAA), Informed consent problems, Model transparency concerns, Algorithmic bias
230	[56]	Marrone, S.	2024	What does a Heart Beat for? A Heterogeneous Approach for Human Digital Twin Construction		Hybrid	Other (Ordinary Differential Equations), Other (Fluid Stochastic Petri Net)	Other (Decision Tree classifier)	Yes	Synthetic	Static figure	Personalized therapy evaluation	Human heartbeat	Improved decision-making	Data quality / availability, Computational cost	Not reported	funding by Universita della Campania “Luigi Vanvitelli” in the ´ framework of the DARWINIST project, funded by the program of fundamental and applied research projects dedicated to young researchers.	y	Public/academic	Public/academic

## Sheet: Sheet2
ID	RefNum	AuthorTag	year	Title	DOI	RQ1	RQ2	RQ3	RQ4	RQ5	RQ6	RQ7	RQ8	RQ9	RQ10	RQ11	Funding	Funding reported	Funding type	Funding sources
74	[1]	Bhagirath, P. et al.	2016	Integrated whole-heart computational workflow for inverse potential mapping and personalized simulations.	10.1186/s12967-016-0902-0	Mechanistic	Finite Element Modeling (FEM)	Not reported	Not reported	Imaging, Other (body surface potentials)	Static figure, Animated/video, 2D/3D anatomical view	Therapy planning, Personalized therapy evaluation	Premature ventricular contractions	Not reported	Model assumptions / simplifications	Not reported	Research grants are provided by St Jude Medical and Medtronic NL.	y	Industry	St. Jude Medical; Medtronic NL
141	[2]	Plank, G. et al.	2009	Generation of histo-anatomically representative models of the individual heart: Tools and application	10.1098/rsta.2009.0056	Mechanistic	Electrophysiology (Monodomain / Bidomain / Eikonal), Multi-scale model	Not reported	Not reported	Imaging, Other (serial histological sectioning data)	Static figure, 2D/3D anatomical view	Diagnosis, Personalized therapy evaluation	Arrhythmia mechanisms	Not reported	Computational cost, Model assumptions / simplifications	Not reported	This project is the subject of a BBSRC technology development grant (no. E003443 to P.K., J.E.S. and D.G.). G.P. was supported by a Marie Curie Fellowship (MC-OIF 040190) and holds an Austrian Science Fund grant (SFB F3210-N18), while V.G. is a Research Councils UK Fellow. The authors acknowledge the support provided by the EPSRC Integrative Biology project (no. GR/S720223/01) and an EPSRC grant …	y	Mixed (public + foundation + industry)	BBSRC; Marie Curie (EU); FWF; EPSRC; European Commission (Virtual Physiological Human initiative); Microsoft; MRC; British Heart Foundation (BHF)
10	[3]	Camps, J. et al.	2025	Harnessing 12-lead ECG and MRI data to personalise repolarisation profiles in cardiac digital twin models for enhanced virtual drug testing.	10.1016/j.media.2024.103361	Mechanistic	Electrophysiology (Monodomain / Bidomain / Eikonal), Other (pseudo-diffusion reaction-Eikonal model)	ABC (Approximate Bayesian Computation)	Yes	Demographics, Vital signs, Imaging, ECG	Static figure, 2D/3D anatomical view	Drug testing, Personalized therapy evaluation	Healthy subjects	Other (fast-track therapy development)	Computational cost, Model assumptions / simplifications, Other (spatially heterogeneous effects of the drug’s action)	Not reported	This work was funded by an Engineering and Physical Sciences Research Council doctoral award to Julia Camps, a Wellcome Trust Fellowship in Basic Biomedical Sciences to Blanca Rodriguez (214290/ Z/18/Z), the Sir Henry Wellcome Fellowship to Jakub Tomek (222781/ Z/21/Z), a UK Research and Innovation grant (10110728) to Alfonso Bueno-Orovio, the PRACE ICEI project icp013 and icp019, the EPSRC proje…	y	Mixed (public + foundation)	EPSRC; Wellcome Trust; UKRI; PRACE; EU Horizon 2020; Australian Research Council; Queensland University of Technology (QUT)
12	[4]	Piersanti, R. et al.	2024	Defining myocardial fiber bundle architecture in atrial digital twins.		Mechanistic	Finite Element Modeling (FEM), Electrophysiology (Monodomain / Bidomain / Eikonal)	Not reported	Yes	Imaging	Static figure, 2D/3D anatomical view	Not reported	Atrial fibrillation (AF)	Not reported	Not reported	Not reported	R.P. and L.D. have received support from the project PRIN2022, MUR, Italy, 2023–2025, 202232A8AN “Computational modeling of the heart: from efficient numerical solvers to cardiac digital twins”. R.P. has also received support from the INdAM GNCS project CUP E53C23001670001 “Mathematical models and numerical methods for the construction of cardiac digital twins”. R.P., L.D. and A.Q. acknowledge th…	y	Mixed (public + foundation)	Italian Ministry of University and Research (MUR; PRIN2022); INdAM GNCS; “Dipartimento di Eccellenza” (Politecnico di Milano); NIH; Leducq Foundation
20	[5]	Torbati, S. et al.	2024	Personalized evaluation of the passive myocardium in ischemic cardiomyopathy via computational modeling using Bayesian optimization.	10.1007/s10237-024-01856-0	Mechanistic	Finite Element Modeling (FEM), Other (anisotropic hyperelastic material)	Bayesian Optimization, Gaussian Process	Yes	Imaging, Other (echocardiography)	Static figure, 2D/3D anatomical view, Tabular	Personalized therapy evaluation, Optimized therapy	Ischemic cardiomyopathy	Optimized therapy, Personalized therapy evaluation	Model assumptions / simplifications, Data quality / availability	Not reported	This research was fnancially supported by the Tehran University of Medical Sciences (Grant number 1400-1-264- 52075).	y	Public/academic	Tehran University of Medical Sciences
30	[6]	Yang, P.-C. et al.	2024	Toward Digital Twin Technology for Precision Pharmacology.	10.1016/j.jacep.2023.10.024	Mechanistic	Other (Kernik iPSC-CM model)	Not reported	Yes	Not reported	Static figure	Drug testing, Risk prediction, Personalized therapy evaluation	drug-induced arrhythmia, long-QT syndrome type 1 (LQT1)	Not reported	Model assumptions / simplifications	Not reported	This work was supported by National Heart, Lung, and Blood Institute (NHLBI) grants R01HL128537 (to Drs Clancy, Santana, and Vorobyov), R01HL152681 (to Drs Santana and Clancy) and U01HL126273 (to Drs Clancy and Yarov-Yarovy), NIH Common Fund Grant OT2OD026580 (to Drs Clancy and Santana), American Heart Association Career Development Award 19CDA34770101 and Oracle for Research fellow ship (to Dr V…	y	Mixed (public + foundation + industry)	NHLBI/NIH; NIH Common Fund; American Heart Association (AHA); Oracle for Research; Deutsche Forschungsgemeinschaft (DFG)
31	[7]	Grandits, T. et al.	2024	Digital Twinning of Cardiac Electrophysiology Models From the Surface ECG: A Geodesic Backpropagation Approach.	10.1109/TBME.2023.3331876	Mechanistic	Electrophysiology (Monodomain / Bidomain / Eikonal)	Other (backpropagation framework), Other (ADAM optimizer)	Not reported	Imaging, ECG	Static figure, 2D/3D anatomical view	Other (identification of cardiac activation sequence from non-invasive ECG recordings)	Not reported	Not reported	Computational cost, Model assumptions / simplifications	Not reported	This work was supported by the Deutsche Forschungsgemeinschaft (DFG, German Research Founda tion) under Grants EXC-2047/1-390685813 and EXC2151-390873048.	y	Public/academic	Deutsche Forschungsgemeinschaft (DFG)
43	[8]	Margara, F. et al.	2022	Mechanism based therapies enable personalised treatment of hypertrophic cardiomyopathy.	10.1038/s41598-022-26889-2	Mechanistic	Electromechanical, Multi-scale model	Not reported	No	Imaging, Other (clinical biomarkers), Other (patient genotype)	Static figure, 2D/3D anatomical view, Tabular	Therapy planning, Personalized therapy evaluation	Hypertrophic cardiomyopathy	Improved decision-making, Optimized therapy	Model assumptions / simplifications, Data quality / availability, Computational cost	Not reported	F. Margara was funded by the Personalised In-Silico Cardiology project (European Union’s Horizon 2020 research and innovation programme under the Marie Sklodowska-Curie grant agreement 764738) and by an Engineer ing and Physical Sciences Research Council Impact Acceleration Account Award EP/R511742/1. Support for this study was provided by British Heart Foundation (BHF) and Wellcome Trust (BHF In…	y	Mixed (public + foundation)	EU Horizon 2020 (Personalised In-Silico Cardiology; Marie Skłodowska-Curie); EPSRC; BHF; Wellcome Trust; NC3Rs; Oxford BHF Centre of Research Excellence; Sarnof Foundation; NSF; NIH; Howard Hughes Medical Institute; PRACE; Swiss National Supercomputing Centre; Jülich Supercomputing Centre
44	[9]	Buckler, A. et al.	2023	In silico model of atherosclerosis with individual patient calibration to enable precision medicine for cardiovascular disease.	10.1016/j.compbiomed.2022.106364	Mechanistic	Other (systems biology disease model)	Not reported	Not reported	Omics	Static figure, Other (heatmaps)	Therapy planning, Personalized therapy evaluation	Atherosclerosis, carotid atherosclerosis	Optimized therapy	Not reported	Not reported	Project funding was obtained from Stockholm County (HMT 20180867), the Swedish Heart-Lung Foundation (20180036, 20170584, 20180244, 201602877, 20180247), the Swedish Research Council [2017-01070,2019-02027], Karolinska Institutet and King Gustav Vth and Queen Victorias Foundation	y	Mixed (public + foundation)	Stockholm County; Swedish Heart–Lung Foundation; Swedish Research Council; Karolinska Institutet; King Gustav V and Queen Victoria Foundation
45	[10]	Zhang, Q. et al.	2022	A personalized 0D-1D model of cardiovascular system for the hemodynamic simulation of enhanced external counterpulsation.	10.1016/j.cmpb.2022.107224	Mechanistic	1D vascular model, Lumped parameter, Other (one-fiber model)	Not reported	Not reported	Demographics, Vital signs, Imaging	Static figure, 2D/3D anatomical view, Tabular	Therapy planning, Personalized therapy evaluation	Cardiovascular diseases (CVDs)	Improved decision-making, Optimized therapy	Model assumptions / simplifications, Limited validation	Not reported	This work was supported by the National Key R&D Program of China (No. 2020YFC2004400), National Natural Science Foun dation of China (No. 61701099, 82202292), Natural Science Foun dation of Liaoning Province (General Program) (No. 2021-MS-087), Guangdong Basic and Applied Basic Research Foundation (No. 2021A1515110738), and Guangdong Medical Science and Technol ogy Research Foundation (No. A20223…	y	Public/academic	National Key R&D Program of China; National Natural Science Foundation of China; Liaoning Province Natural Science Foundation; Guangdong Basic and Applied Basic Research Foundation; Guangdong Medical Science and Technology Research Foundation
47	[11]	Azzolin, L. et al.	2023	Personalized ablation vs. conventional ablation strategies to terminate atrial fibrillation and prevent recurrence.	10.1093/europace/euac116	Mechanistic	Other (bilayer atrial model)	Gaussian Process	Yes	Imaging, Other (electro-anatomical activation time and voltage maps)	Static figure, 2D/3D anatomical view	Therapy planning, Personalized therapy evaluation	Persistent atrial fibrillation, atrial tachycardia	Optimized therapy	Data quality / availability, Limited validation, Model assumptions / simplifications	Not reported	This work was supported by Horizon 2020 Framework Programme 2020 research and innovation programme under the H2020 Marie Skłodowska-Curie Actions grant agreement No. 766082 (MY-ATRIA project), the European Metrology Programme for Innovation and Research co-financed by the participating states and from the European Union’s Horizon 2020 research.	y	Public/academic	EU Horizon 2020 (Marie Skłodowska-Curie MY-ATRIA project); European Metrology Programme for Innovation and Research
49	[12]	Jung, A. et al.	2022	An Integrated Workflow for Building Digital Twins of Cardiac Electromechanics-A Multi-Fidelity Approach for Personalising Active Mechanics.	10.3390/math10050823	Mechanistic	Finite Element Modeling (FEM), Electromechanical	Not reported	Yes	Imaging, Other (LV pressure traces)	Static figure, 2D/3D anatomical view	Not reported	Aortic coarctation (CoA)	Not reported	Computational cost	Not reported	This research received funding from the European Union’s Horizon 2020 research and innovation programme under the ERA-NET co-fund action no. 680969 (ERA-CVD SICVALVES) funded by the Austrian Science Fund (FWF), grant I 4652-B to C.M.A., from the Austrian Science Fund (FWF) grant I2760-B30, and from BioTechMed-Graz, Austria, as part of the BioTechMed Graz Flagship Award ILearnHeart to G.P. Further…	y	Public/academic	EU Horizon 2020 (ERA-NET; ERA-CVD SICVALVES); Austrian Science Fund (FWF); BioTechMed-Graz; German Research Foundation (Walter Benjamin Fellowship)
54	[13]	Gillette, K. et al.	2021	Automated Framework for the Inclusion of a His-Purkinje System in Cardiac Digital Twins of Ventricular Electrophysiology.	10.1007/s10439-021-02825-9	Mechanistic	Finite Element Modeling (FEM), Electrophysiology (Monodomain / Bidomain / Eikonal)	CNN	Not reported	Imaging, ECG, Demographics	Static figure, 2D/3D anatomical view	Not reported	Not reported	Not reported	Computational cost, Model assumptions / simplifications, Limited validation, Data quality / availability	Not reported	Open access funding provided by Medical Uni versity of Graz. Open access funding provided by Austrian Science Fund (FWF).	y	Public/academic	Medical University of Graz; Austrian Science Fund (FWF)
71	[14]	Patel, N. et al.	2017	Real Patient and its Virtual Twin: Application of Quantitative Systems Toxicology Modelling in the Cardiac Safety Assessment of Citalopram.	10.1208/s12248-017-0155-8	Mechanistic	Electrophysiology (Monodomain / Bidomain / Eikonal)	Not reported	Not reported	Demographics, Vital signs, Lab results	Static figure	Risk prediction, Drug testing	QT prolongation and torsadogenic cardiotoxic events	Improved decision-making	Model assumptions / simplifications, Data quality / availability, Limited validation	Not reported
76	[15]	Alimohammadi, M. et al.	2015	Aortic dissection simulation models for clinical support: fluid-structure interaction vs. rigid wall models.	10.1186/s12938-015-0032-6	Mechanistic	Finite Element Modeling (FEM), Lumped parameter	Not reported	Not reported	Imaging, Vital signs	Static figure, 2D/3D anatomical view	Therapy planning	Type-B aortic dissection	Not reported	Computational cost, Model assumptions / simplifications, Data quality / availability, Limited validation	Not reported
83	[16]	Gerach, T. et al.	2021	Electro-Mechanical Whole-Heart Digital Twins: A Fully Coupled Multi-Physics Approach	10.3390/math9111247	Mechanistic	Finite Element Modeling (FEM), Electrophysiology (Monodomain / Bidomain / Eikonal), Electromechanical, Lumped parameter, Multi-scale model	Not reported	Yes	Imaging	Static figure, 2D/3D anatomical view	Therapy planning	Atrial fibrillation	Improved decision-making	Computational cost, Data quality / availability, Model assumptions / simplifications, Other (technical limitations)	Other (ethical and technical limitations in the clinical environment)
109	[17]	Ooida, J. et al.	2024	An In Silico Model for Predicting the Efficacy of Edge-to-Edge Repair for Mitral Regurgitation	10.1115/1.4064055	Mechanistic	Finite Element Modeling (FEM), Lumped parameter	Not reported	Not reported	Imaging, Vital signs	Static figure, 2D/3D anatomical view	Therapy planning	Mitral regurgitation	Improved decision-making, Increased accuracy	Computational cost, Model assumptions / simplifications, Limited validation	Not reported
116	[18]	Margara, F. et al.	2021	Mavacamten Efficacy in Mutation-specific Hypertrophic Cardiomyopathy: An in Silico Approach to Inform Precision Medicine	10.23919/CinC53138.2021.9662736	Mechanistic	Electromechanical	Not reported	Not reported	Not reported	Static figure	Drug testing, Personalized therapy evaluation	Hypertrophic cardiomyopathy (HCM)	Improved decision-making, Optimized therapy	Model assumptions / simplifications	Not reported
124	[19]	Okada, J. et al.	2017	Multi-scale, tailor-made heart simulation can predict the effect of cardiac resynchronization therapy	10.1016/j.yjmcc.2017.05.006	Mechanistic	Finite Element Modeling (FEM), Electromechanical, Lumped parameter, Multi-scale model	Not reported	Not reported	Demographics, Vital signs, Imaging, ECG, Diagnoses, Treatment data	Static figure, Animated/video, 2D/3D anatomical view	Therapy planning, Personalized therapy evaluation	Heart failure and conduction block	Improved decision-making	Computational cost, Lack of real-time performance, Model assumptions / simplifications, Limited validation	Not reported	This work was supported in part by MEXT (hp170233) as a social and scientific priority issue (Integrated computational life science to support personalized and preventive medicine) to be tackled by using post-K computer.	y	Public/academic	MEXT (Japan) – integrated computational life science / post-K supercomputer program
129	[20]	Sakata, K. et al.	2024	Optimizing the Distribution of Ablation Lesions to Prevent Postablation Atrial Tachycardia: A Personalized Digital-Twin Study	10.1016/j.jacep.2024.07.002	Mechanistic	Electrophysiology (Monodomain / Bidomain / Eikonal)	CNN	Not reported	Imaging	Static figure, 2D/3D anatomical view	Therapy planning	persistent atrial fibrillation, iatrogenic scar-related atrial tachycardia	Improved decision-making, Optimized therapy	Limited validation	Not reported	This work was supported by funding from National Institutes of Health grants U01-HL141074 (Dr Trayanova), R01HL166759 (Drs Trayanova., Kholmovski, and Spragg), and R01HL142496 (Dr Traya nova).	y	Public/academic	NIH (U01-HL141074; R01HL166759; R01HL142496)
130	[21]	Galappaththige, S. et al.	2022	Credibility assessment of patient-specific computational modeling using patient-specific cardiac modeling as an exemplar	10.1371/journal.pcbi.1010541	Mechanistic	Electrophysiology (Monodomain / Bidomain / Eikonal)	Not reported	Yes	Imaging	Static figure, 2D/3D anatomical view, Tabular	Not reported	Ischemic cardiomyopathy	Not reported	Limited validation, Model assumptions / simplifications	Not reported	FDA’s Critical Path Program.	y	Public/academic (regulatory)	FDA Critical Path Program
142	[22]	Mazumder, O. et al.	2024	Personalization of a Hemodynamic Cardiac Digital Twin: An Echocardiogram based Approach	10.1109/BIBM62325.2024.10822244	Mechanistic	Lumped parameter, Other (0d hemodynamics model)	Other (particle swarm optimization (PSO) framework)	Not reported	Imaging, ECG	Static figure, Tabular	Therapy planning, Personalized therapy evaluation, Disease progression modeling, Drug testing, Surgical/device simulation	Cardiac Amyloidosis, Grade I Diastolic dysfunction	Improved decision-making, Optimized therapy, Other (reducing repeat hospitalization and secondary cardiac incidence)	Computational cost, Data quality / availability, Limited validation, Other (exceedingly large number of model parameters)	Not reported	This work was funded by an Engineering and Physical Sciences Research Council doctoral award, a Wellcome Trust Fellowship in Basic Biomedical Sciences to Blanca Rodriguez (214290/Z/18/Z), the CompBioMed 2 Centre of 44 Excellence in Computational Biomedicine (European Commission Horizon 2020 research and innovation programme, grant agreement No. 823712), the Australian Research Council Centre of E…	y	Mixed (public + foundation)	Mixed (public + foundation)
186	[23]	Camps, J. et al.	2024	Cardiac Digital Twin Pipeline for Virtual Therapy Evaluation	10.48550/arXiv.2401.10029	Mechanistic	Electrophysiology (Monodomain / Bidomain / Eikonal), Finite Element Modeling (FEM)	ABC (Approximate Bayesian Computation)	Yes	Imaging, ECG	Static figure, 2D/3D anatomical view	Drug testing, Personalized therapy evaluation	Not reported	Other (fast-track drug safety evaluation)	Computational cost	Not reported
202	[24]	Nguyen, U. et al.		8 The Digital Twin		Mechanistic	Not reported	Not reported	Yes	Imaging, ECG	Static figure	Therapy planning, Surgical/device simulation, Personalized therapy evaluation	cardiac arrhythmias, heart failure	Improved decision-making, Optimized therapy	Not reported	Not reported	Uyen Chau Nguyen was awarded the Dekker Clinical Scientist grant from the Dutch Heart Foundation (DHF, 2021). Dr Matthijs Cluitmans was awarded the Dekker Junior Postdoc grant from the Dutch Heart Foundation and the Veni grant from the Dutch Research council (NWO; both in 2018). Dr Jordi Heijman was awarded a NWO Veni and Vidi grant (2015 and 2020) and a Young Talent grant from the CVON/ DHF PRED…	y	Mixed (public + foundation)	Dutch Heart Foundation; NWO (Netherlands); CVON/DHF PREDICT consortium; CARIM; other Dutch competitive grants
204	[25]	Hwang, T. et al.	2024	Clinical usefulness of digital twin guided virtual amiodarone test in patients with atrial fibrillation ablation		Mechanistic	Electrophysiology (Monodomain / Bidomain / Eikonal), Other (reaction-diffusion equation)	Not reported	No	Imaging, Other (electroanatomical mapping (EAM) data)	Static figure, 2D/3D anatomical view	Therapy planning, Personalized therapy evaluation	Atrial fibrillation, Atrial tachycardia	Improved decision-making, Optimized therapy	Computational cost, Data quality / availability, Limited validation, Model assumptions / simplifications	Not reported	This work was supported by the Korea Medical Device Development Fund grant [Project number 1711174471; RS-2022-00141473]funded by the Korea government (the Ministry of Science and ICT, the Ministry of Trade, Industry and Energy, the Ministry of Health & Welfare, the Ministry of Food and Drug Safety).	y	Public/academic	Korea Medical Device Development Fund; Korean government ministries (MSIT, MOTIE, Ministry of Health & Welfare, MFDS)
213	[26]	Falanga, M. et al.	2024	A digital twin approach for stroke risk assessment in Atrial Fibrillation Patients		Mechanistic	Other (computational fluid dynamics simulations)	Not reported	Not reported	Imaging, Other (Doppler measurements)	Static figure, 2D/3D anatomical view	Risk prediction	Atrial fibrillation	Improved decision-making, Optimized therapy	Limited validation, Other (challenges in imaging and modeling)	Not reported	The research leading to these results has received funding from the European Union - NextGenerationEU through the Italian Ministry of University and Research under PNRR - M4C2-I1.3 Project PE_00000019 "HEAL ITALIA" to DEI CUP J33C22002920006.	y	Public/academic	EU NextGenerationEU; Italian Ministry of University and Research (PNRR – HEAL ITALIA)
219	[27]	Yang, P. et al.	2023	A multiscale predictive digital twin for neurocardiac modulation	10.1113/JP284391	Mechanistic	Electrophysiology (Monodomain / Bidomain / Eikonal), Multi-scale model	Not reported	Yes	Not reported	Static figure	Risk prediction, Therapy planning	heart failure, hypertension, heart rhythm disorders, arrhythmia-provoking conditions	Improved decision-making, Optimized therapy	Computational cost, Model assumptions / simplifications, Other (MD simulation-related factors)	Not reported	This work was supported by National Institutes of Health Common Fund Grant OT2OD026580 (to C.E.C., L.F.S.); National Heart, Lung, and Blood Institute grants R01HL128537 (to C.E.C, L.F.S., I.V.), R01HL111600 (to C.M.R.) and R01HL152681 (to C.E.C., L.F.S.); American Heart Association Career Development Award grant 19CDA34770101 (to I.V.); UC Davis Department of Physiology and Membrane Biology Resea…	y	Mixed (public + foundation + industry/cloud)	NIH Common Fund; NHLBI; American Heart Association; UC Davis; XSEDE; NCSA; TACC; Oracle for Research; Pittsburgh Supercomputing Center (PSC)
249	[28]	Groth, C. et al.	2018	The medical digital twin assisted by reduced order models and mesh morphing		Mechanistic	Other (CFD model), Surrogate mechanistic model	Not reported	Not reported	Imaging	Static figure, 2D/3D anatomical view	Disease progression modeling, Surgical/device simulation	Ascending thoracic aortic aneurysm (aTAA)	Not reported	Computational cost, Lack of real-time performance	Not reported
222	[29]	Zappon, E. et al.	2024	Quantifying variabilities in cardiac digital twin models of the electrocardiogram		Mechanistic	Electrophysiology (Monodomain / Bidomain / Eikonal)	Not reported	Not reported	Imaging, ECG	Static figure, 2D/3D anatomical view	Other (ECG-based calibration of CDT)	Healthy subjects, atrial fibrillation, ventricular tachycardia	Not reported	Data quality / availability, Model assumptions / simplifications	Not reported	This research was supported by grants from the Austrian Science Fund (FWF) grants no. I6467-B to G.P. and 10.55776/ESP592 to K.G., the European Union’s Horizon 2020 research and innovation program under the Marie Skłdowska-Curie grant TwinCare-AF agreement no. 101148636 to E.Z., and in part the Austrian Research Promotion Agency (FFG) grant FO999891133 to M.A.F.G. E. Z. acknowledges her membershi…	y	Public/academic	Austrian Science Fund (FWF); EU Horizon 2020 (TwinCare-AF; Marie Skłodowska-Curie); Austrian Research Promotion Agency (FFG); INdAM GNCS
8	[30]	Yin, M. et al.	2024	A scalable framework for learning the geometry-dependent solution operators of partial differential equations.	10.1038/s43588-024-00732-2	Data-driven	Electrophysiology (Monodomain / Bidomain / Eikonal), Multi-scale model	Neural operator (DeepONet / FNO / MIONet / etc.)	Not reported	Imaging	Static figure, 2D/3D anatomical view	Other (predicting electrical signal propagation on patient-specific left ventricles (LVs))	Hypertrophic cardiomyopathy (HCM)	Other (real-time human cardiac electrophysiology predictions with substantial speedup)	Model assumptions / simplifications, Other (mapping only scalar functions and learning operators only on diffeomorphic domains)	Not reported	This work is supported by NIH grants R01HL166759 and R01HL174440 (to N.T.), a grant from the Leducq Foundations (to N.T.), a Heart Rhythm Society Fellowship (to M.Y.), the US Department of Energy under grants DE-SC0025592 and DE-SC0025593 (to L.L.), and NSF grants DMS-2347833 (to L.L.), DMS-1945224 (to N.C.) and DMS-2436738 (to M.M. and N.T.). M.M. is also supported by AFOSR awards FA9550-20- 1-0…	y	Mixed (public + foundation)	NIH; Leducq Foundation; Heart Rhythm Society; US Department of Energy (DoE); NSF
123	[31]	Bala, V. et al.	2024	Enhancing Cardiac Health: Digital Twin Technology for Real- Time Monitoring and Abnormality Detection of Human Heart	10.1109/MLISE62164.2024.10674146	Data-driven	Not applicable	RNN / LSTM / GRU	Not reported	Demographics, Vital signs, Other (step count data)	Static figure, Tabular	Diagnosis, Monitoring, Personalized therapy evaluation	Not reported	Increased accuracy, Optimized therapy	Data quality / availability, Clinician usability challenges, Other (model recalibration)	Not reported
136	[32]	Li, L. et al.	2022	Deep Computational Model for the Inference of Ventricular Activation Properties	10.1007/978-3-031-23443-9_34	Data-driven	Electrophysiology (Monodomain / Bidomain / Eikonal)	Autoencoder, Other (conditional inference network)	Not reported	Demographics, Imaging, ECG	Static figure, 2D/3D anatomical view	Diagnosis, Risk prediction, Therapy planning, Surgical/device simulation	Healthy subjects (no specific cardiac disease reported)	Not reported	Computational cost, Model assumptions / simplifications, Other (known set of root nodes), Other (ignoring torso geometry), Other (difficult to accurately localize root nodes)	Not reported
195	[33]	Nia, P. S. et al.	2024	Proposal of statistical twin as a transition to full digital twin technology for cardiovascular interventions	10.1093/icvts/ivae032/7619106	Data-driven	Not applicable	Not reported	Not reported	Demographics, Diagnoses, Treatment data	Static figure	Risk prediction, Therapy planning	mitral valve disease	Improved decision-making, Optimized therapy	Data quality / availability, Model assumptions / simplifications, Limited validation, Other (extreme complexity)	Other (security and social ethics problems)
209	[34]	Rahim, M. et al.	2024	A Digital Twin-Based Platform for Medical Cyber-Physical Systems		Data-driven	Not applicable	RNN / LSTM / GRU, Autoencoder	Yes	Demographics, Vital signs, Imaging, ECG, Diagnoses, Treatment data	Interactive interface	Risk prediction, Diagnosis, Monitoring	Heart attacks and heart failure	Improved decision-making, Increased accuracy, Optimized therapy	Not reported	Privacy (GDPR/HIPAA), Other (security measures to safeguard patient information)
212	[35]	Alpysbay, N. et al.	2024	Integrating deep learning and reinforcement learning into a digital twin architecture for medical predictions.		Data-driven	Not applicable	Other (deep reinforcement learning)	Not reported	Vital signs, Imaging, ECG, Lab results, Omics, Other (electronic health records), Other (biometric sensors), Other (activity trackers), Other (medical sensors), Other (medical records), Other (biomedical images)	Static figure, Tabular, Other (analytics dashboard), Other (visual reports), Other (graphs and forecasts)	Diagnosis, Risk prediction, Therapy planning, Monitoring	Cardiovascular health	Improved decision-making, Faster diagnosis, Increased accuracy, Optimized therapy, Other (reduced risk of complications)	Computational cost, High infrastructure cost, Other (skill to manage the system), Other (data security)	Privacy (GDPR/HIPAA), Other (data security)
215	[36]	Dervisoglu, H. et al.	2023	A Comparative Study on Cloud-based and Edge-Based Digital Twin Frameworks for Prediction of Cardiovascular Disease.		Data-driven	Not applicable	Other (Linear Regression), Other (Logistic Regression), Other (Gradient Boosted Tree)	Not reported	ECG	Static figure	Diagnosis, Risk prediction, Monitoring	cardiovascular disease, heart disease	Faster diagnosis, Other (improving the quality of healthcare services and human welfare)	Lack of real-time performance, Other (imbalanced dataset and prediction bias)	Privacy (GDPR/HIPAA), Other (security and privacy concerns)
2	[37]	Álvarez-Barrientos, F. et al.	2025	Probabilistic learning of the Purkinje network from the electrocardiogram.	10.1016/j.media.2025.103460	Hybrid	Electrophysiology (Monodomain / Bidomain / Eikonal)	Bayesian Optimization, ABC (Approximate Bayesian Computation)	Yes	ECG, Imaging	Static figure, 2D/3D anatomical view	Therapy planning, Surgical/device simulation, Personalized therapy evaluation	Heart failure	Improved decision-making, Optimized therapy	Computational cost, Workflow integration problems, Model assumptions / simplifications	Not reported	This work was funded by ANID – Millennium Science Initiative Program – ICN2021_004 and National Center for Artificial Intelligence CENIA FB210017, Basal ANID to FSC. FSC and FAB and also acknowl edges the support of the project FONDECYT-Iniciación 11220816 and ERAPERMED-134 from ANID. SP acknowledges the support of the CSCS-Swiss National Supercomputing Centre project no. s1275, the PRIN-PNRR pro…	y	Public/academic	ANID (Chile); National Center for Artificial Intelligence (CENIA); FONDECYT; ERAPERMED; CSCS (Swiss National Supercomputing Centre); Swiss National Science Foundation (SNSF); PRIN–PNRR (Italy)
14	[38]	Scotto, A. et al.	2024	Design of a Digital Twin of the Heart for the Management of Heart Failure Patients.	10.3233/SHTI240551	Hybrid	Electromechanical	Not reported	Not reported	Other (wearable devices in a home environment), Other (clinical reports), Other (real PCGs)	Static figure	Risk prediction, Monitoring	Heart failure (HF)	Other (prevent hospital readmissions and adverse outcomes)	Not reported	Not reported
23	[39]	Salvador, M. et al.	2024	Whole-heart electromechanical simulations using Latent Neural Ordinary Differential Equations.	10.1038/s41746-024-01084-x	Hybrid	Electromechanical, Lumped parameter, Multi-scale model	Other (Latent Neural Ordinary Differential Equations), Other (Artificial Neural Network)	Yes	ECG, Vital signs, Other (personalized anatomy four-chamber heart model)	Static figure	Not reported	Heart failure	Not reported	Computational cost, High infrastructure cost, Model assumptions / simplifications, Other (single anatomy)	Not reported	This project has been funded by the Italian Ministry of University and Research (MIUR) within the PRIN (Research projects of relevant national interest 2017 “Modeling the heart across the scales: from cardiac cells to the whole organ”Grant Registration number 2017AXL54F). This project has also been supported by the INdAM GNCS Project CUP E55F22000270001. SAN acknowledges NIH R01-HL152256, ERC PRE…	y	Mixed (public + foundation)	Italian MIUR PRIN; INdAM GNCS; NIH; ERC (PREDICT-HF); British Heart Foundation (BHF); EPSRC; The Alan Turing Institute; FAIR (NextGenerationEU)
52	[40]	Banerjee, A. et al.	2021	A completely automated pipeline for 3D reconstruction of human heart from 2D cine magnetic resonance slices.	10.1098/rsta.2020.0257	Hybrid	Electrophysiology (Monodomain / Bidomain / Eikonal)	CNN	Yes	Imaging, ECG	Static figure, 2D/3D anatomical view	Diagnosis, Therapy planning, Other (in silico clinical trials)	Healthy adults	Increased accuracy	Computational cost, Lack of real-time performance	Not reported	This work was supported by the British Heart Foundation (BHF) Project under grant no. HSR01230, awarded to R.P.C., A.B. and V.G., a Wellcome Trust Fellowship in Basic Biomedical Sciences, awarded to B.R. (214290/Z/18/Z), the CompBioMed 2 Centre of Excellence in Computational Biomedicine (European Commission Horizon 2020 research and innovation programme, grant agreement no. 823712), a Scatcherd E…	y	Mixed (public + foundation + industry/cloud)	British Heart Foundation (BHF); Wellcome Trust; CompBioMed 2 (EU H2020); EPSRC; Scatcherd European Scholarship; Amazon Web Services (AWS Machine Learning Research Award); PRACE
194	[41]	Albaghdadi, O.	2024	Advancing Congestive Heart Failure Management through Digital Twin Integration		Hybrid	Electromechanical, Other (fluid dynamics models)	Not reported	Not reported	Imaging, Lab results, Omics, Other (real-time physiological parameters), Other (longitudinal health records), Other (electronic health records (EHRs)), Other (wearable and implantable sensors), Other (lifestyle and environmental data), Other (multi-dimensional data integration)	Static figure, Other (three-dimensional conceptualization)	Risk prediction, Prognosis, Therapy planning, Monitoring, Surgical/device simulation, Personalized therapy evaluation, Disease progression modeling	Congestive heart failure (CHF)	Improved decision-making, Increased accuracy, Optimized therapy	Lack of real-time performance, Data quality / availability, Workflow integration problems, Clinician usability challenges, Limited validation, Other (generalizability across healthcare systems and patient demographics)	Privacy (GDPR/HIPAA), Informed consent problems, Model transparency concerns, Algorithmic bias
230	[42]	Marrone, S.	2024	What does a Heart Beat for? A Heterogeneous Approach for Human Digital Twin Construction		Hybrid	Other (Ordinary Differential Equations), Other (Fluid Stochastic Petri Net)	Other (Decision Tree classifier)	Yes	Synthetic	Static figure	Personalized therapy evaluation	Human heartbeat	Improved decision-making	Data quality / availability, Computational cost	Not reported	funding by Universita della Campania “Luigi Vanvitelli” in the ´ framework of the DARWINIST project, funded by the program of fundamental and applied research projects dedicated to young researchers.	y	Public/academic	Universita della Campania “Luigi Vanvitelli”; program of fundamental and applied research projects dedicated to young researchers
Appendix References 1. Bhagirath, P. et al. (2016). Integrated whole-heart computational workflow for inverse potential mapping and personalized simulations. DOI: 10.1186/s12967-016-0902-0 2. Plank, G. et al. (2009). Generation of histo-anatomically representative models of the individual heart: Tools and application. DOI: 10.1098/rsta.2009.0056 3. Camps, J. et al. (2025). Harnessing 12-lead ECG …
