# Supplementary material for: Technologies, Clinical Applications, and Implementation Barriers of Digital Twins in Precision Cardiology: Systematic Review
Source: JMIR Cardio. 2026 Jan 8;10:e78499. doi: 10.2196/78499 (PMC12782626; doi:10.2196/78499)
Supplement: Multimedia Appendix 5 [file cardio-v10-e78499-s005.xlsx]

## Sheet: RQ1
Value	Mapped_Category
Data-driven	Data-driven
Hybrid	Hybrid
Mechanistic	Mechanistic

## Sheet: RQ2
Value	Mapped_Category
1D vascular model	Lumped parameter
Bidomain	Electrophysiology
Eikonal	Electrophysiology
Electromechanical	Electromechanical
Electrophysiology (Monodomain / Bidomain / Eikonal)	Electrophysiology
Finite Element Modeling (FEM)	FEM
Lumped parameter	Lumped parameter
Multi-scale model	Multi-scale model
Not reported	Not reported
Other (0d hemodynamics model)	Lumped parameter
Other (CFD model)	CFD model
Other (Fluid Stochastic Petri Net)	Other
Other (Kernik iPSC-CM model)	Electrophysiology
Other (Ordinary Differential Equations)	Other
Other (anisotropic hyperelastic material)	Other
Other (bilayer atrial model)	Electrophysiology
Other (computational fluid dynamics simulations)	CFD model
Other (fluid dynamics models)	CFD model
Other (one-fiber model)	Other
Other (pseudo-diffusion reaction-Eikonal model)	Electrophysiology
Other (reaction-diffusion equation)	Electrophysiology
Other (systems biology disease model)	Other
Surrogate mechanistic model	Surrogate mechanistic model

## Sheet: RQ3
Value	Mapped_Category
ABC (Approximate Bayesian Computation)	Bayesian
Autoencoder	Deep Learning
Bayesian Optimization	Optimization Algorithm
CNN	Deep Learning
FNO	Deep Learning
GRU	Deep Learning
Gaussian Process	Bayesian
LSTM	Deep Learning
MIONet	Deep Learning
Neural operator (DeepONet / FNO / MIONet / etc.)	Deep Learning
Not reported	Not reported Type of ML
Other (ADAM optimizer)	Optimization Algorithm
Other (Decision Tree classifier)	Classical ML
Other (Gradient Boosted Tree)	Classical ML
Other (Latent Neural Ordinary Differential Equations)	Deep Learning
Other (Linear Regression)	Regression
Other (Logistic Regression)	Regression
Other (conditional inference network)	Other ML
Other (deep reinforcement learning)	Deep Learning
Other (particle swarm optimization (PSO) framework)	Optimization Algorithm
RNN	Deep Learning
RNN / LSTM / GRU	Deep Learning

## Sheet: RQ4
Value	Mapped_Category
No	No
Not reported	Code - Not reported
Yes	Yes

## Sheet: RQ5
Value	Mapped_Category
Demographics	Demographics
Diagnoses	Diagnoses
ECG	ECG
Imaging	Imaging
Lab results	Lab results
Not reported	Not reported
Omics	Omics
Other (Doppler measurements)	Echocardiography
Other (LV pressure traces)	Vital signs
Other (activity trackers)	Activity trackers
Other (biomedical images)	Imaging
Other (biometric sensors)	Sensors
Other (body surface potentials)	ECG
Other (clinical biomarkers)	Lab results
Other (clinical reports)	Clinical data
Other (echocardiography)	Echocardiography
Other (electro-anatomical activation time and voltage maps)	ECG
Other (electroanatomical mapping (EAM) data)	ECG
Other (electronic health records (EHRs))	Clinical data
Other (electronic health records)	Clinical data
Other (lifestyle and environmental data)	Other - Data Type
Other (longitudinal health records)	Clinical data
Other (medical records)	Clinical data
Other (medical sensors)	Sensors
Other (multi-dimensional data integration)	Other - Data Type
Other (patient genotype)	Omics
Other (personalized anatomy four-chamber heart model)	Imaging
Other (real PCGs)	Sensors
Other (real-time physiological parameters)	Vital signs
Other (serial histological sectioning data)	Imaging
Other (step count data)	Activity trackers
Other (wearable and implantable sensors)	Sensors
Other (wearable devices in a home environment)	Sensors
Synthetic	Synthetic
Treatment data	Treatment data
Vital signs	Vital signs

## Sheet: RQ6
Value	Mapped_Category
2D/3D anatomical view	2D/3D Anatomical view
Animated/video	Animated/Video
Interactive interface	Interactive interface
Other (analytics dashboard)	Analytics dashboard
Other (graphs and forecasts)	Analytics dashboard
Other (heatmaps)	Analytics dashboard
Other (three-dimensional conceptualization)	2D/3D Anatomical view
Other (visual reports)	Analytics dashboard
Static figure	Static figure
Tabular	Tabular

## Sheet: RQ7
Value	Mapped_Category
Diagnosis	Diagnosis
Disease progression modeling	Disease progression modeling
Drug testing	Drug testing
Monitoring	Monitoring
Not reported	Clinical Application - Not reported
Optimized therapy	Therapy planning
Other (ECG-based calibration of CDT)	Other
Other (identification of cardiac activation sequence from non-invasive ECG recordings)	Other
Other (in silico clinical trials)	Other
Other (patient education and empowerment)	Other
Other (predicting electrical signal propagation on patient-specific left ventricles (LVs))	Other
Personalized therapy evaluation	Therapy planning
Prognosis	Prognosis
Risk prediction	Risk prediction
Surgical/device simulation	Surgical/device simulation
Therapy planning	Therapy planning

## Sheet: RQ8
Value	Mapped_Category
Aortic coarctation (CoA)	Aortic disease
Arrhythmia mechanisms	Arrhythmia
Ascending thoracic aortic aneurysm (aTAA)	Aortic disease
Atherosclerosis	Atherosclerosis
Atrial fibrillation	Arrhythmia
Atrial fibrillation (AF)	Arrhythmia
Atrial tachycardia	Arrhythmia
Cardiac Amyloidosis	Amyloidosis
Cardiovascular diseases (CVDs)	General CVD
Cardiovascular health	Healthy/Control
Congestive heart failure (CHF)	Heart Failure
Grade I Diastolic dysfunction	Heart Failure
Healthy adults	Healthy/Control
Healthy subjects	Healthy/Control
Healthy subjects (no specific cardiac disease reported)	Healthy/Control
Heart attacks and heart failure	Heart Failure
Heart failure	Heart Failure
Heart failure (HF)	Heart Failure
Heart failure and conduction block	Heart Failure
Human heartbeat	Healthy/Control
Hypertrophic cardiomyopathy	Cardiomyopathy
Hypertrophic cardiomyopathy (HCM)	Cardiomyopathy
Ischemic cardiomyopathy	Cardiomyopathy
Mitral regurgitation	Valve disease
Not reported	Not reported - Specified CVD
Persistent atrial fibrillation	Arrhythmia
Premature ventricular contractions	Arrhythmia
QT prolongation and torsadogenic cardiotoxic events	Arrhythmia
Type-B aortic dissection	Aortic disease
arrhythmia-provoking conditions	Arrhythmia
atrial fibrillation	Arrhythmia
atrial tachycardia	Arrhythmia
cardiac arrhythmias	Arrhythmia
cardiovascular disease	General CVD
carotid atherosclerosis	Atherosclerosis
drug-induced arrhythmia	Arrhythmia
heart failure	Heart Failure
heart rhythm disorders	Arrhythmia
hypertension	Hypertension
iatrogenic scar-related atrial tachycardia	Arrhythmia
long-QT syndrome type 1 (LQT1)	Arrhythmia
mitral valve disease	Valve disease
persistent atrial fibrillation	Arrhythmia
ventricular tachycardia	Arrhythmia

## Sheet: RQ9
Value	Mapped_Category
Better patient understanding	Better patient understanding
Faster diagnosis	Faster diagnosis
Improved decision-making	Improved decision-making
Increased accuracy	Increased accuracy
Not reported	Not reported
Optimized therapy	Therapy-related impact
Other (advance CHF care and outcomes)	Other Impact
Other (fast-track drug safety evaluation)	Other Impact
Other (fast-track therapy development)	Other Impact
Other (improving the quality of healthcare services and human welfare)	Other Impact
Other (prevent hospital readmissions and adverse outcomes)	Other Impact
Other (real-time human cardiac electrophysiology predictions with substantial speedup)	Other Impact
Other (reduced risk of complications)	Other Impact
Other (reducing repeat hospitalization and secondary cardiac incidence)	Other Impact
Personalized therapy evaluation	Therapy-related impact

## Sheet: RQ10
Value	Mapped_Category
Clinician usability challenges	Clinician usability challenges
Computational cost	Computational cost
Data quality / availability	Data quality / availability
High infrastructure cost	High infrastructure cost
Lack of real-time performance	Lack of real-time performance
Limited validation	Limited validation
Model assumptions	Model assumptions / simplifications
Model assumptions / simplifications	Model assumptions / simplifications
Not reported	Not reported
Other (MD simulation-related factors)	Computational cost
Other (challenges in imaging and modeling)	Data quality / availability
Other (data security)	Data security
Other (difficult to accurately localize root nodes)	Model assumptions / simplifications
Other (exceedingly large number of model parameters)	Model assumptions / simplifications
Other (extreme complexity)	Workflow integration problems
Other (generalizability across healthcare systems and patient demographics)	Limited validation
Other (ignoring torso geometry)	Model assumptions / simplifications
Other (imbalanced dataset and prediction bias)	Data quality / availability
Other (known set of root nodes)	Model assumptions / simplifications
Other (mapping only scalar functions and learning operators only on diffeomorphic domains)	Model assumptions / simplifications
Other (model recalibration)	Limited validation
Other (single anatomy)	Limited validation
Other (skill to manage the system)	Clinician usability challenges
Other (spatially heterogeneous effects of the drug’s action)	Model assumptions / simplifications
Other (technical	Workflow integration problems
Other (technical limitations)	Workflow integration problems
Regulatory delay	Regulatory delay
Workflow integration problems	Workflow integration problems
and clinical barriers)	Workflow integration problems
regulatory	Regulatory delay
simplifications	Model assumptions / simplifications

[truncated: 1 more sheets: RQ11]
